# Supplementary material for: Screening of In Vitro Heavy Metal Tolerance in Tocoyena brasiliensis Mart. (Rubiaceae)
Source: Plants (Basel). 2025 Apr 28;14(9):1331. doi: 10.3390/plants14091331 (PMC12073447; doi:10.3390/plants14091331)
Supplement: Supplementary file 1 [file plants-14-01331-s001.zip]

Archive with 1 entries (1 files):
- plants-3496037-supplementary.pdf
